# Supplementary material for: An Efficient Synthesis of 2-CF3-3-Benzylindoles
Source: Molecules. 2021 Aug 22;26(16):5084. doi: 10.3390/molecules26165084 (PMC8401147; doi:10.3390/molecules26165084)
Supplement: Supplementary file 1 [file molecules-26-05084-s001.zip]

Archive with 1 entries (1 files):
- molecules-1330858-supplementary.pdf
